# Supplementary material for: Indirect Reciprocity; A Field Experiment
Source: PLoS One. 2016 Apr 4;11(4):e0152076. doi: 10.1371/journal.pone.0152076 (PMC4820101; doi:10.1371/journal.pone.0152076)
Supplement: S8 File — (XLSX) [file pone.0152076.s008.xlsx]

## Sheet: Sheet1
type	answered or not	reply	gender	age	# references from providers	# references from travelers	# friends	has service available	# days between request submission and service required
1	0		1	23	0	1	5	0	14
1	0		0	25	3	3	19	0	14
1	0		0	23	1	1	1	1	14
1	0		1	30	4	15	21	1	14
1	1	0.5	1	22	4	11	2	1	14
1	1	0	0	27	0	1	3	0	14
1	1	1	1	27	0	9	8	1	14
1	1	1	1	26	0	0	0	1	14
1	1	0.5	1	28	6	5	15	0	14
1	0		0	22	11	7	33	1	13
1	1	0	1	22	7	16	17	1	13
1	0		1	26	0	0	0	0	13
1	0		0	35	2	0	5	1	13
1	0		1	30	3	1	2	0	13
1	1	0	0	31	0	5	7	1	12
1	1	0	1	30	0	1	3	0	12
1	0		0	27	0	0	2	0	12
1	1	1	1	25	3	3	11	1	12
1	0		1	27	4	3	7	1	12
1	1	1	1	20	1	8	27	0	11
1	1	1	1	23	0	0	1	0	11
1	1	1	1	29	1	3	3	0	11
1	1	1	1	27	0	0	4	1	11
1	1	0.5	1	27	0	0	0	1	11
1	0		1	32	0	0	5	0	11
1	1	0	1	23	1	4	5	1	11
1	0		0	28	1	0	0	1	11
1	0		1	32	0	7	16	1	11
1	0		1	33	0	4	20	1	11
1	1	1	0	21	0	4	6	0	11
2	0		1	27	1	0	1	0	14
2	1	0.5	0	23	0	0	0	1	14
2	0		0	28	0	0	0	0	14
2	0		1	22	0	1	1	1	14
2	0		0	32	0	3	1	1	14
2	0		1	24	5	0	8	1	14
2	0		1	26	0	3	1	1	14
2	1	0.5	1	23	0	0	6	1	14
2	0		1	25	4	2	17	1	14
2	0		1	32	2	24	26	1	13
2	0		1	26	2	3	6	1	13
2	0		0	32	0	7	4	1	13
2	0		1	22	0	1	5	0	13
2	0		0	23	0	0	0	0	13
2	0		1	22	0	0	4	0	12
2	0		0	27	0	0	0	0	12
2	1	0	1	28	0	0	3	0	12
2	0		1	24	30	7	26	0	12
2	1	0.5	1	30	31	23	154	1	12
2	0		0	26	7	2	28	1	11
2	0		1	23	0	0	0	0	11
2	1	1	1	31	9	37	135	0	11
2	0		0	23	2	5	15	1	11
2	0		1	28	0	2	2	1	9
2	0		1	27	0	8	10	0	9
2	0		1	30	0	11	5	0	9
2	0		0	31	1	2	10	0	9
2	0		0	21	1	1	0	1	9
2	0		1	22	4	0	25	0	9
2	1	0	1	26	0	3	2	1	9
3	1	1	0	23	6	3	15	0	13
3	0		0	25	4	1	15	1	12
3	1	0	1	33	0	1	0	1	13
3	0		1	26	1	0	1	1	13
3	1	0	1	27	0	19	27	1	13
3	0		1	26	0	2	2	0	13
3	0		1	27	6	11	46	1	13
3	1	1	0	27	9	3	13	0	13
3	1	1	1	31	12	4	23	1	13
3	0		0	22	1	0	2	1	13
3	1	1	0	23	1	5	5	1	13
3	0		1	26	1	10	10	1	12
3	0		1	25	0	0	0	1	12
3	1	0.5	1	24	4	2	9	0	12
3	1	0.5	0	26	7	7	20	0	12
3	1	1	0	21	3	5	16	0	12
3	0		1	24	1	3	19	0	12
3	0		1	23	3	4	12	0	12
3	1	0	0	24	1	0	2	1	12
3	0		0	26	4	6	40	0	9
3	0		0	30	11	2	14	0	9
3	0		1	24	3	23	17	1	9
3	1	0	1	24	0	0	1	0	9
3	0		1	25	7	1	17	1	9
3	1	1	1	29	1	0	5	0	9
3	1	0	1	27	8	3	38	0	9
3	1	1	0	23	2	5	15	0	9
3	0		1	23	4	6	10	0	9
4	1	1	1	23	3	1	7	1	14
4	0		1	19	24	34	60	1	14
4	0		0	29	2	6	11	0	14
4	1	0.5	0	22	1	0	4	0	14
4	0		1	23	0	0	0	1	14
4	1	0	1	29	4	3	3	0	14
4	0		0	26	5	4	21	1	14
4	0		0	22	2	28	30	0	14
4	1	1	1	28	0	7	6	1	14
4	0		1	31	22	2	31	1	12
4	1	1	1	27	11	14	42	1	12
4	1	0	0	23	0	0	0	1	12
4	1	0	1	27	3	4	9	1	12
4	0		0	26	0	0	6	0	12
4	1	0	1	27	0	2	6	1	12
4	1	0.5	1	25	0	1	3	0	12
4	1	0	0	24	8	2	11	0	12
4	0		1	25	2	11	33	1	12
4	0		0	27	2	1	7	0	12
4	0		1	34	2	1	7	1	9
4	0		1	29	3	3	6	0	9
4	1	0	1	30	5	1	21	0	9
4	0		0	24	4	2	3	0	9
4	0		1	21	0	0	0	1	9
4	0		1	26	0	2	10	0	9
5	1	0	0	23	0	0	0	0	14
5	1	1	1	30	3	7	7	0	14
5	0		1	22	0	0	1	0	14
5	0		0	25	3	2	9	0	14
5	1	0.5	0	24	4	4	12	0	14
5	1	1	1	24	0	5	1	1	14
5	1	1	1	32	0	14	10	1	14
5	0		0	24	0	0	0	0	14
5	1	0	1	28	8	16	23	0	14
5	1	0.5	1	28	3	15	11	1	12
5	1	1	1	22	0	0	2	1	12
5	0		0	26	0	2	1	1	12
5	1	0	1	27	0	0	1	1	12
5	0		1	21	1	1	1	1	12
5	0		1	24	0	2	3	1	12
5	1	0.5	1	25	2	1	6	1	12
5	1	0.5	1	24	0	3	1	1	12
5	0		1	30	0	0	1	1	12
5	0		0	25	0	2	3	0	12
6	0		0	24	3	3	14	0	13
6	1	1	1	24	0	1	2	1	13
6	1	1	0	26	10	8	58	0	13
6	0		1	21	0	1	1	1	13
6	1	0	0	29	17	10	78	1	13
6	1	1	0	24	0	0	1	0	13
6	1	0.5	1	31	0	1	5	1	13
6	1	0.5	1	20	0	0	0	0	13
6	0		0	29	0	3	4	1	13
6	1	0	1	29	1	3	5	1	13
6	1	0	0	25	5	0	13	0	12
6	0		1	26	1	3	11	1	12
6	1	1	0	24	1	13	15	1	12
6	0		1	23	0	0	4	1	12
6	1	0.5	1	24	1	3	5	1	12
6	0		0	25	0	14	15	0	12
6	1	1	1	26	14	2	23	0	12
6	0		0	26	0	1	1	1	12
6	1	0	1	28	14	13	62	0	12
7	1	1	1	26	1	10	7	1	13
7	0		1	26	0	2	0	0	13
7	1	1	1	27	2	0	4	1	13
7	1	1	1	27	4	3	7	1	13
7	0		0	25	3	1	15	1	13
7	0		0	29	0	0	0	1	13
7	1	1	1	28	0	5	2	1	13
7	0		1	21	0	0	0	1	13
7	0		1	29	10	6	8	1	13
7	1	0	1	21	0	0	1	0	13
7	0		0	26	4	2	2	0	12
7	0		1	26	6	2	7	0	12
7	1	1	1	31	2	5	11	1	12
7	1	1	0	30	0	6	2	0	12
7	0		1	26	27	28	61	1	12
7	1	1	1	27	0	2	2	1	12
7	1	1	0	22	0	3	4	0	12
7	0		1	21	0	7	5	1	12
7	1	0.5	1	24	1	10	16	1	12
8	0		0	25	1	5	13	1	13
8	0		1	27	0	2	2	1	13
8	0		0	32	3	1	9	0	13
8	0		1	23	2	4	13	0	13
8	0		1	29	3	6	11	0	13
8	0		1	32	4	12	17	1	13
8	0		1	22	0	1	2	1	13
8	1	0	1	24	0	1	2	1	13
8	1	1	1	22	0	0	0	1	13
8	1	1	0	28	16	17	74	1	13
8	0		1	22	0	0	0	1	12
8	1	0	1	24	2	1	3	1	12
8	1	0	0	21	6	0	6	0	12
8	1	0.5	1	29	0	0	0	1	12
8	0		1	26	0	5	4	1	12
8	1	0	1	24	3	10	13	1	12
8	1	0	0	22	51	12	79	1	12
8	0		1	28	4	3	14	1	12
8	1	1	1	26	1	13	8	1	12
type:		reply:	gender					has service available
1: female Netherlands service		0: no	0: female					0: maybe
2: female Netherlands neutral		0.5: maybe	1: male					1: yes
3: male Netherlands service		1: yes
4: male Netherlands neutral
5: female Israel service
6: female Israel neutral
7: male Israel service
8: male Israel neutral
